# Supplementary material for: Effects of Fumonisin B and Hydrolyzed Fumonisin B on Growth and Intestinal Microbiota in Broilers
Source: Toxins (Basel). 2022 Feb 23;14(3):163. doi: 10.3390/toxins14030163 (PMC8954478; doi:10.3390/toxins14030163)
Supplement: Supplementary file 1 [file toxins-14-00163-s001.zip]

Archive with 1 entries (1 files):
- toxins-1513712-supplementary.pdf
